# Supplementary material for: Use of Biological Drugs for Psoriasis: A Drug-Utilization Study Using Tuscan Administrative Databanks
Source: Int J Environ Res Public Health. 2022 Jun 2;19(11):6799. doi: 10.3390/ijerph19116799 (PMC9180218; doi:10.3390/ijerph19116799)
Supplement: Supplementary file 1 [file ijerph-19-06799-s001.zip]

Archive with 1 entries (1 files):
- ijerph-1701916-supplementary.pdf
